# Supplementary material for: Transcriptomics Reveals Host-Dependent Differences of Polysaccharides Biosynthesis in Cynomorium songaricum
Source: Molecules. 2021 Dec 22;27(1):44. doi: 10.3390/molecules27010044 (PMC8746405; doi:10.3390/molecules27010044)
Supplement: Supplementary file 1 [file molecules-27-00044-s001.zip]

Archive with 1 entries (1 files):
- molecules-1465708-supplementary.pdf
